# Supplementary material for: Experimental Study on Ultrasonic-Assisted End Milling Forces in 2195 Aluminum-Lithium Alloy
Source: Materials (Basel). 2022 Mar 29;15(7):2508. doi: 10.3390/ma15072508 (PMC8999360; doi:10.3390/ma15072508)
Supplement: Supplementary file 1 [file materials-15-02508-s001.zip]

Archive with 1 entries (1 files):
- materials-1630217-supplementary.pdf
